# Supplementary material for: Evidence Update on the Relationship between Diet and the Most Common Cancers from the European Prospective Investigation into Cancer and Nutrition (EPIC) Study: A Systematic Review
Source: Nutrients. 2021 Oct 13;13(10):3582. doi: 10.3390/nu13103582 (PMC8540388; doi:10.3390/nu13103582)
Supplement: Supplementary file 1 [file nutrients-13-03582-s001.zip]

Archive with 1 entries (1 files):
- nutrients-1393714-supplementary.pdf
